# Supplementary material for: Affordable Small Molecules as Promising Fluorescent Labels for Biomolecules
Source: Molecules. 2024 Nov 5;29(22):5237. doi: 10.3390/molecules29225237 (PMC11596234; doi:10.3390/molecules29225237)
Supplement: Supplementary file 1 [file molecules-29-05237-s001.zip]

Archive with 1 entries (1 files):
- molecules-3242720-supplementary.pdf
